# Supplementary material for: Short-term Effects of High Thoracic Epidural Blockade in Patients With Ischemic Heart Disease and Heart Failure: A Systematic Review and Data Synthesis
Source: Rev Cardiovasc Med. 2025 Jul 31;26(7):37886. doi: 10.31083/RCM37886 (PMC12326434; doi:10.31083/RCM37886)
Supplement: Supplementary file 1 [file 2153-8174-26-7-37886-s1.zip]

Archive with 4 entries (4 files):
- Figure caption and figure notes for Supplementary Fig 1.docx
- PRISMA_2020_checklist.docx
- Supplemental Fig.1.tif
- Supplemental material.docx
